# Supplementary material for: Tuning to the Positive: Age-Related Differences in Subjective Perception of Facial Emotion
Source: PLoS One. 2016 Jan 6;11(1):e0145643. doi: 10.1371/journal.pone.0145643 (PMC4703339; doi:10.1371/journal.pone.0145643)
Supplement: S1 File — (XLSX) [file pone.0145643.s001.xlsx]

## Sheet: variable key Stud2
AgeGroup	1 = children, 2 = adults
BiasProp	This is the dependent variable where we measured ratings of ambiguous happy to angry faces. BiasProp is the proportion rated happy. Scores over 50 reperesent a bias to rate ambiguous faces as more positive, under 50 as more negative
Acc_Angry	Accuracy in discrimination of the 100% angry facesin the Bias Probe task
Acc_Happy	Accuracy in discrimination of the 100% happy facesin the Bias Probe task
calm_happy	Face rating task. How happy were calm faces?
calm_mad	Face rating task. How mad were calm faces?
calm_sleepy	Face rating task. How sleepy or bored did calm faces make them feel?
calm_speedy	Face rating task. How speedy did calm faces make their hearts feel?
happy_happy	Face rating task. How happy were happy faces? (congruent)
happy_mad	Face rating task. How angry were happy faces? (incongruent)
happy_sleepy	Face rating task. How sleepy or bored did happy faces make them feel?
happy_speedy	Face rating task. How speedy did happy faces make their hearts feel?
mad_happy	Face rating task. How happy were angry faces? (incongruent)
mad_mad	Face rating task. How angry were angry faces? (congruent)
mad_sleepy	Face rating task. How sleepy or bored did angry faces make them feel?
mad_speedy	Face rating task. How speedy did angyy faces make their hearts feel?
MadSpeedyMinusSleepy	Face rating task. Corrected arousal - speediness minus sleepiness ratings for angry faces
HappySpeedyMinusSleepy	Face rating task. Corrected arousal - speediness minus sleepiness ratings for happy faces
CalmSpeedyMinusSleepy	Face rating task. Corrected arousal - speediness minus sleepiness ratings for calm faces
MadMadMinusHappy	This is corrected intensity: Ratings of how angry angry faces were minus ratings of how happy angry faces were
HappyHappyMinusMad	This is corrected intensity: Ratings of how happy happy faces were minus ratings of how angry happy faces were
ID
Age
AgeGroup
BiasProp
Acc_Angry
Acc_Happy
Ethnicity
gender_response
calm_happy
calm_mad
calm_sleepy
calm_speedy
happy_happy
happy_mad
happy_sleepy
happy_speedy
mad_happy
mad_mad
mad_sleepy
mad_speedy
MadSpeedyMinusSleepy
HappySpeedyMinusSleepy
CalmSpeedyMinusSleepy
MadMadMinusHappy
HappyHappyMinusMad
ID
Age
AgeGroup
BiasProp
Acc_Angry
Acc_Happy
Ethnicity
gender_response
calm_happy
calm_mad
calm_sleepy
calm_speedy
happy_happy
happy_mad
happy_sleepy
happy_speedy
mad_happy
mad_mad
mad_sleepy
mad_speedy
MadSpeedyMinusSleepy
HappySpeedyMinusSleepy
CalmSpeedyMinusSleepy
MadMadMinusHappy
HappyHappyMinusMad
ID
Age
AgeGroup
BiasProp
Acc_Angry
Acc_Happy
Ethnicity
gender_response
calm_happy
calm_mad
calm_sleepy
calm_speedy
happy_happy
happy_mad
happy_sleepy
happy_speedy
mad_happy
mad_mad
mad_sleepy
mad_speedy
MadSpeedyMinusSleepy
HappySpeedyMinusSleepy
CalmSpeedyMinusSleepy
MadMadMinusHappy
HappyHappyMinusMad
ID
Age
AgeGroup
BiasProp
Acc_Angry
Acc_Happy
Ethnicity
gender_response
calm_happy
calm_mad
calm_sleepy
calm_speedy
happy_happy
happy_mad
happy_sleepy
happy_speedy
mad_happy
mad_mad
mad_sleepy
mad_speedy
MadSpeedyMinusSleepy
HappySpeedyMinusSleepy
CalmSpeedyMinusSleepy
MadMadMinusHappy
HappyHappyMinusMad
ID
Age
AgeGroup
BiasProp
Acc_Angry
Acc_Happy
Ethnicity
gender_response
calm_happy
calm_mad
calm_sleepy
calm_speedy
happy_happy
happy_mad
happy_sleepy
happy_speedy
mad_happy
mad_mad
mad_sleepy
mad_speedy
MadSpeedyMinusSleepy
HappySpeedyMinusSleepy
CalmSpeedyMinusSleepy
MadMadMinusHappy
HappyHappyMinusMad
ID
Age
AgeGroup
BiasProp
Acc_Angry
Acc_Happy
Ethnicity
gender_response
calm_happy
calm_mad
calm_sleepy
calm_speedy
happy_happy
happy_mad
happy_sleepy
happy_speedy
mad_happy
mad_mad
mad_sleepy
mad_speedy
MadSpeedyMinusSleepy
HappySpeedyMinusSleepy
CalmSpeedyMinusSleepy
MadMadMinusHappy
HappyHappyMinusMad
ID
Age
AgeGroup
BiasProp
Acc_Angry
Acc_Happy
Ethnicity
gender_response
calm_happy
calm_mad
calm_sleepy
calm_speedy
happy_happy
happy_mad
happy_sleepy
happy_speedy
mad_happy
mad_mad
mad_sleepy
mad_speedy
MadSpeedyMinusSleepy
HappySpeedyMinusSleepy
CalmSpeedyMinusSleepy
MadMadMinusHappy
HappyHappyMinusMad
ID
Age
AgeGroup
BiasProp
Acc_Angry
Acc_Happy
Ethnicity
gender_response
calm_happy
calm_mad
calm_sleepy
calm_speedy
happy_happy
happy_mad
happy_sleepy
happy_speedy
mad_happy
mad_mad
mad_sleepy
mad_speedy
MadSpeedyMinusSleepy
HappySpeedyMinusSleepy
CalmSpeedyMinusSleepy
MadMadMinusHappy
HappyHappyMinusMad
ID
Age
AgeGroup
BiasProp
Acc_Angry
Acc_Happy
Ethnicity
gender_response
calm_happy
calm_mad
calm_sleepy
calm_speedy
happy_happy
happy_mad
happy_sleepy
happy_speedy
mad_happy
mad_mad
mad_sleepy
mad_speedy
MadSpeedyMinusSleepy
HappySpeedyMinusSleepy
CalmSpeedyMinusSleepy
MadMadMinusHappy
HappyHappyMinusMad
ID
Age
AgeGroup
BiasProp
Acc_Angry
Acc_Happy
Ethnicity
gender_response
calm_happy
calm_mad
calm_sleepy
calm_speedy
happy_happy
happy_mad
happy_sleepy
happy_speedy
mad_happy
mad_mad
mad_sleepy
mad_speedy
MadSpeedyMinusSleepy
HappySpeedyMinusSleepy
CalmSpeedyMinusSleepy
MadMadMinusHappy
HappyHappyMinusMad
ID
Age
AgeGroup
BiasProp
Acc_Angry
Acc_Happy
Ethnicity
gender_response
calm_happy
calm_mad
calm_sleepy
calm_speedy
happy_happy
happy_mad
happy_sleepy
happy_speedy
mad_happy
mad_mad
mad_sleepy
mad_speedy
MadSpeedyMinusSleepy
HappySpeedyMinusSleepy
CalmSpeedyMinusSleepy
MadMadMinusHappy
HappyHappyMinusMad
ID
Age
AgeGroup
BiasProp
Acc_Angry
Acc_Happy
Ethnicity
gender_response
calm_happy
calm_mad
calm_sleepy
calm_speedy
happy_happy
happy_mad
happy_sleepy
happy_speedy
mad_happy
mad_mad
mad_sleepy
mad_speedy
MadSpeedyMinusSleepy
HappySpeedyMinusSleepy
CalmSpeedyMinusSleepy
MadMadMinusHappy
HappyHappyMinusMad
ID
Age
AgeGroup
BiasProp
Acc_Angry
Acc_Happy
Ethnicity
gender_response
calm_happy
calm_mad
calm_sleepy
calm_speedy
happy_happy
happy_mad
happy_sleepy
happy_speedy
mad_happy
mad_mad
mad_sleepy
mad_speedy
MadSpeedyMinusSleepy
HappySpeedyMinusSleepy
CalmSpeedyMinusSleepy
MadMadMinusHappy
HappyHappyMinusMad
ID
Age
AgeGroup
BiasProp
Acc_Angry
Acc_Happy
Ethnicity
gender_response
calm_happy
calm_mad
calm_sleepy
calm_speedy
happy_happy
happy_mad
happy_sleepy
happy_speedy
mad_happy
mad_mad
mad_sleepy
mad_speedy
MadSpeedyMinusSleepy
HappySpeedyMinusSleepy
CalmSpeedyMinusSleepy
MadMadMinusHappy
HappyHappyMinusMad
ID
Age
AgeGroup
BiasProp
Acc_Angry
Acc_Happy
Ethnicity
gender_response
calm_happy
calm_mad
calm_sleepy
calm_speedy
happy_happy
happy_mad
happy_sleepy
happy_speedy
mad_happy
mad_mad
mad_sleepy
mad_speedy
MadSpeedyMinusSleepy
HappySpeedyMinusSleepy
CalmSpeedyMinusSleepy
MadMadMinusHappy
HappyHappyMinusMad
ID
Age
AgeGroup
BiasProp
Acc_Angry
Acc_Happy
Ethnicity
gender_response
calm_happy
calm_mad
calm_sleepy
calm_speedy
happy_happy
happy_mad
happy_sleepy
happy_speedy
mad_happy
mad_mad
mad_sleepy
mad_speedy
MadSpeedyMinusSleepy
HappySpeedyMinusSleepy
CalmSpeedyMinusSleepy
MadMadMinusHappy
HappyHappyMinusMad
ID
Age
AgeGroup
BiasProp
Acc_Angry
Acc_Happy
Ethnicity
gender_response
calm_happy
calm_mad
calm_sleepy
calm_speedy
happy_happy
happy_mad
happy_sleepy
happy_speedy
mad_happy
mad_mad
mad_sleepy
mad_speedy
MadSpeedyMinusSleepy
HappySpeedyMinusSleepy
CalmSpeedyMinusSleepy
MadMadMinusHappy
HappyHappyMinusMad
ID
Age
AgeGroup
BiasProp
Acc_Angry
Acc_Happy
Ethnicity
gender_response
calm_happy
calm_mad
calm_sleepy
calm_speedy
happy_happy
happy_mad
happy_sleepy
happy_speedy
mad_happy
mad_mad
mad_sleepy
mad_speedy
MadSpeedyMinusSleepy
HappySpeedyMinusSleepy
CalmSpeedyMinusSleepy
MadMadMinusHappy
HappyHappyMinusMad
ID
Age
AgeGroup
BiasProp
Acc_Angry
Acc_Happy
Ethnicity
gender_response
calm_happy
calm_mad
calm_sleepy
calm_speedy
happy_happy
happy_mad
happy_sleepy
happy_speedy
mad_happy
mad_mad
mad_sleepy
mad_speedy
MadSpeedyMinusSleepy
HappySpeedyMinusSleepy
CalmSpeedyMinusSleepy
MadMadMinusHappy
HappyHappyMinusMad
ID
Age
AgeGroup
BiasProp
Acc_Angry
Acc_Happy
Ethnicity
gender_response
calm_happy
calm_mad
calm_sleepy
calm_speedy
happy_happy
happy_mad
happy_sleepy
happy_speedy
mad_happy
mad_mad
mad_sleepy
mad_speedy
MadSpeedyMinusSleepy
HappySpeedyMinusSleepy
CalmSpeedyMinusSleepy
MadMadMinusHappy
HappyHappyMinusMad
ID
Age
AgeGroup
BiasProp
Acc_Angry
Acc_Happy
Ethnicity
gender_response
calm_happy
calm_mad
calm_sleepy
calm_speedy
happy_happy
happy_mad
happy_sleepy
happy_speedy
mad_happy
mad_mad
mad_sleepy
mad_speedy
MadSpeedyMinusSleepy
HappySpeedyMinusSleepy
CalmSpeedyMinusSleepy
MadMadMinusHappy
HappyHappyMinusMad
ID
Age
AgeGroup
BiasProp
Acc_Angry
Acc_Happy
Ethnicity
gender_response
calm_happy
calm_mad
calm_sleepy
calm_speedy
happy_happy
happy_mad
happy_sleepy
happy_speedy
mad_happy
mad_mad
mad_sleepy
mad_speedy
MadSpeedyMinusSleepy
HappySpeedyMinusSleepy
CalmSpeedyMinusSleepy
MadMadMinusHappy
HappyHappyMinusMad
ID
Age
AgeGroup
BiasProp
Acc_Angry
Acc_Happy
Ethnicity
gender_response
calm_happy
calm_mad
calm_sleepy
calm_speedy
happy_happy
happy_mad
happy_sleepy
happy_speedy
mad_happy
mad_mad
mad_sleepy
mad_speedy
MadSpeedyMinusSleepy
HappySpeedyMinusSleepy
CalmSpeedyMinusSleepy
MadMadMinusHappy
HappyHappyMinusMad
ID
Age
AgeGroup
BiasProp
Acc_Angry
Acc_Happy
Ethnicity
gender_response
calm_happy
calm_mad
calm_sleepy
calm_speedy
happy_happy
happy_mad
happy_sleepy
happy_speedy
mad_happy
mad_mad
mad_sleepy
mad_speedy
MadSpeedyMinusSleepy
HappySpeedyMinusSleepy
CalmSpeedyMinusSleepy
MadMadMinusHappy
HappyHappyMinusMad
ID
Age
AgeGroup
BiasProp
Acc_Angry
Acc_Happy
Ethnicity
gender_response
calm_happy
calm_mad
calm_sleepy
calm_speedy
happy_happy
happy_mad
happy_sleepy
happy_speedy
mad_happy
mad_mad
mad_sleepy
mad_speedy
MadSpeedyMinusSleepy
HappySpeedyMinusSleepy
CalmSpeedyMinusSleepy
MadMadMinusHappy
HappyHappyMinusMad
ID
Age
AgeGroup
BiasProp
Acc_Angry
Acc_Happy
Ethnicity
gender_response
calm_happy
calm_mad
calm_sleepy
calm_speedy
happy_happy
happy_mad
happy_sleepy
happy_speedy
mad_happy
mad_mad
mad_sleepy
mad_speedy
MadSpeedyMinusSleepy
HappySpeedyMinusSleepy
CalmSpeedyMinusSleepy
MadMadMinusHappy
HappyHappyMinusMad
ID
Age
AgeGroup
BiasProp
Acc_Angry
Acc_Happy
Ethnicity
gender_response
calm_happy
calm_mad
calm_sleepy
calm_speedy
happy_happy
happy_mad
happy_sleepy
happy_speedy
mad_happy
mad_mad
mad_sleepy
mad_speedy
MadSpeedyMinusSleepy
HappySpeedyMinusSleepy
CalmSpeedyMinusSleepy
MadMadMinusHappy
HappyHappyMinusMad
ID
Age
AgeGroup
BiasProp
Acc_Angry
Acc_Happy
Ethnicity
gender_response
calm_happy
calm_mad
calm_sleepy
calm_speedy
happy_happy
happy_mad
happy_sleepy
happy_speedy
mad_happy
mad_mad
mad_sleepy
mad_speedy
MadSpeedyMinusSleepy
HappySpeedyMinusSleepy
CalmSpeedyMinusSleepy
MadMadMinusHappy
HappyHappyMinusMad
ID
Age
AgeGroup
BiasProp
Acc_Angry
Acc_Happy
Ethnicity
gender_response
calm_happy
calm_mad
calm_sleepy
calm_speedy
happy_happy
happy_mad
happy_sleepy
happy_speedy
mad_happy
mad_mad
mad_sleepy
mad_speedy
MadSpeedyMinusSleepy
HappySpeedyMinusSleepy
CalmSpeedyMinusSleepy
MadMadMinusHappy
HappyHappyMinusMad
ID
Age
AgeGroup
BiasProp
Acc_Angry
Acc_Happy
Ethnicity
gender_response
calm_happy
calm_mad
calm_sleepy
calm_speedy
happy_happy
happy_mad
happy_sleepy
happy_speedy
mad_happy
mad_mad
mad_sleepy
mad_speedy
MadSpeedyMinusSleepy
HappySpeedyMinusSleepy
CalmSpeedyMinusSleepy
MadMadMinusHappy
HappyHappyMinusMad
ID
Age
AgeGroup
BiasProp
Acc_Angry
Acc_Happy
Ethnicity
gender_response
calm_happy
calm_mad
calm_sleepy
calm_speedy
happy_happy
happy_mad
happy_sleepy
happy_speedy
mad_happy
mad_mad
mad_sleepy
mad_speedy
MadSpeedyMinusSleepy
HappySpeedyMinusSleepy
CalmSpeedyMinusSleepy
MadMadMinusHappy
HappyHappyMinusMad
ID
Age
AgeGroup
BiasProp
Acc_Angry
Acc_Happy
Ethnicity
gender_response
calm_happy
calm_mad
calm_sleepy
calm_speedy
happy_happy
happy_mad
happy_sleepy
happy_speedy
mad_happy
mad_mad
mad_sleepy
mad_speedy
MadSpeedyMinusSleepy
HappySpeedyMinusSleepy
CalmSpeedyMinusSleepy
MadMadMinusHappy
HappyHappyMinusMad
ID
Age
AgeGroup
BiasProp
Acc_Angry
Acc_Happy
Ethnicity
gender_response
calm_happy
calm_mad
calm_sleepy
calm_speedy
happy_happy
happy_mad
happy_sleepy
happy_speedy
mad_happy
mad_mad
mad_sleepy
mad_speedy
MadSpeedyMinusSleepy
HappySpeedyMinusSleepy
CalmSpeedyMinusSleepy
MadMadMinusHappy
HappyHappyMinusMad
ID
Age
AgeGroup
BiasProp
Acc_Angry
Acc_Happy
Ethnicity
gender_response
calm_happy
calm_mad
calm_sleepy
calm_speedy
happy_happy
happy_mad
happy_sleepy
happy_speedy
mad_happy
mad_mad
mad_sleepy
mad_speedy
MadSpeedyMinusSleepy
HappySpeedyMinusSleepy
CalmSpeedyMinusSleepy
MadMadMinusHappy
HappyHappyMinusMad
ID
Age
AgeGroup
BiasProp
Acc_Angry
Acc_Happy
Ethnicity
gender_response
calm_happy
calm_mad
calm_sleepy
calm_speedy
happy_happy
happy_mad
happy_sleepy
happy_speedy
mad_happy
mad_mad
mad_sleepy
mad_speedy
MadSpeedyMinusSleepy
HappySpeedyMinusSleepy
CalmSpeedyMinusSleepy
MadMadMinusHappy
HappyHappyMinusMad
ID
Age
AgeGroup
BiasProp
Acc_Angry
Acc_Happy
Ethnicity
gender_response
calm_happy
calm_mad
calm_sleepy
calm_speedy
happy_happy
happy_mad
happy_sleepy
happy_speedy
mad_happy
mad_mad
mad_sleepy
mad_speedy
MadSpeedyMinusSleepy
HappySpeedyMinusSleepy
CalmSpeedyMinusSleepy
MadMadMinusHappy
HappyHappyMinusMad
ID
Age
AgeGroup
BiasProp
Acc_Angry
Acc_Happy
Ethnicity
gender_response
calm_happy
calm_mad
calm_sleepy
calm_speedy
happy_happy
happy_mad
happy_sleepy
happy_speedy
mad_happy
mad_mad
mad_sleepy
mad_speedy
MadSpeedyMinusSleepy
HappySpeedyMinusSleepy
CalmSpeedyMinusSleepy
MadMadMinusHappy
HappyHappyMinusMad
ID
Age
AgeGroup
BiasProp
Acc_Angry
Acc_Happy
Ethnicity
gender_response
calm_happy
calm_mad
calm_sleepy
calm_speedy
happy_happy
happy_mad
happy_sleepy
happy_speedy
mad_happy
mad_mad
mad_sleepy
mad_speedy
MadSpeedyMinusSleepy
HappySpeedyMinusSleepy
CalmSpeedyMinusSleepy
MadMadMinusHappy
HappyHappyMinusMad
ID
Age
AgeGroup
BiasProp
Acc_Angry
Acc_Happy
Ethnicity
gender_response
calm_happy
calm_mad
calm_sleepy
calm_speedy
happy_happy
happy_mad
happy_sleepy
happy_speedy
mad_happy
mad_mad
mad_sleepy
mad_speedy
MadSpeedyMinusSleepy
HappySpeedyMinusSleepy
CalmSpeedyMinusSleepy
MadMadMinusHappy
HappyHappyMinusMad
ID
Age
AgeGroup
BiasProp
Acc_Angry
Acc_Happy
Ethnicity
gender_response
calm_happy
calm_mad
calm_sleepy
calm_speedy
happy_happy
happy_mad
happy_sleepy
happy_speedy
mad_happy
mad_mad
mad_sleepy
mad_speedy
MadSpeedyMinusSleepy
HappySpeedyMinusSleepy
CalmSpeedyMinusSleepy
MadMadMinusHappy
HappyHappyMinusMad
ID
Age
AgeGroup
BiasProp
Acc_Angry
Acc_Happy
Ethnicity
gender_response
calm_happy
calm_mad
calm_sleepy
calm_speedy
happy_happy
happy_mad
happy_sleepy
happy_speedy
mad_happy
mad_mad
mad_sleepy
mad_speedy
MadSpeedyMinusSleepy
HappySpeedyMinusSleepy
CalmSpeedyMinusSleepy
MadMadMinusHappy
HappyHappyMinusMad
ID
Age
AgeGroup
BiasProp
Acc_Angry
Acc_Happy
Ethnicity
gender_response
calm_happy
calm_mad
calm_sleepy
calm_speedy
happy_happy
happy_mad
happy_sleepy
happy_speedy
mad_happy
mad_mad
mad_sleepy
mad_speedy
MadSpeedyMinusSleepy
HappySpeedyMinusSleepy
CalmSpeedyMinusSleepy
MadMadMinusHappy
HappyHappyMinusMad
ID
Age
AgeGroup
BiasProp
Acc_Angry
Acc_Happy
Ethnicity
gender_response
calm_happy
calm_mad
calm_sleepy
calm_speedy
happy_happy
happy_mad
happy_sleepy
happy_speedy
mad_happy
mad_mad
mad_sleepy
mad_speedy
MadSpeedyMinusSleepy
HappySpeedyMinusSleepy
CalmSpeedyMinusSleepy
MadMadMinusHappy
HappyHappyMinusMad
ID
Age
AgeGroup
BiasProp
Acc_Angry
Acc_Happy
Ethnicity
gender_response
calm_happy
calm_mad
calm_sleepy
calm_speedy
happy_happy
happy_mad
happy_sleepy
happy_speedy
mad_happy
mad_mad
mad_sleepy
mad_speedy
MadSpeedyMinusSleepy
HappySpeedyMinusSleepy
CalmSpeedyMinusSleepy
MadMadMinusHappy
HappyHappyMinusMad
ID
Age
AgeGroup
BiasProp
Acc_Angry
Acc_Happy
Ethnicity
gender_response
calm_happy
calm_mad
calm_sleepy
calm_speedy
happy_happy
happy_mad
happy_sleepy
happy_speedy
mad_happy
mad_mad
mad_sleepy
mad_speedy
MadSpeedyMinusSleepy
HappySpeedyMinusSleepy
CalmSpeedyMinusSleepy
MadMadMinusHappy
HappyHappyMinusMad
ID
Age
AgeGroup
BiasProp
Acc_Angry
Acc_Happy
Ethnicity
gender_response
calm_happy
calm_mad
calm_sleepy
calm_speedy
happy_happy
happy_mad
happy_sleepy
happy_speedy
mad_happy
mad_mad
mad_sleepy
mad_speedy
MadSpeedyMinusSleepy
HappySpeedyMinusSleepy
CalmSpeedyMinusSleepy
MadMadMinusHappy
HappyHappyMinusMad
ID
Age
AgeGroup
BiasProp
Acc_Angry
Acc_Happy
Ethnicity
gender_response
calm_happy
calm_mad
calm_sleepy
calm_speedy
happy_happy
happy_mad
happy_sleepy
happy_speedy
mad_happy
mad_mad
mad_sleepy
mad_speedy
MadSpeedyMinusSleepy
HappySpeedyMinusSleepy
CalmSpeedyMinusSleepy
MadMadMinusHappy
HappyHappyMinusMad
ID
Age
AgeGroup
BiasProp
Acc_Angry
Acc_Happy
Ethnicity
gender_response
calm_happy
calm_mad
calm_sleepy
calm_speedy
happy_happy
happy_mad
happy_sleepy
happy_speedy
mad_happy
mad_mad
mad_sleepy
mad_speedy
MadSpeedyMinusSleepy
HappySpeedyMinusSleepy
CalmSpeedyMinusSleepy
MadMadMinusHappy
HappyHappyMinusMad
ID
Age
AgeGroup
BiasProp
Acc_Angry
Acc_Happy
Ethnicity
gender_response
calm_happy
calm_mad
calm_sleepy
calm_speedy
happy_happy
happy_mad
happy_sleepy
happy_speedy
mad_happy
mad_mad
mad_sleepy
mad_speedy
MadSpeedyMinusSleepy
HappySpeedyMinusSleepy
CalmSpeedyMinusSleepy
MadMadMinusHappy
HappyHappyMinusMad
ID
Age
AgeGroup
BiasProp
Acc_Angry
Acc_Happy
Ethnicity
gender_response
calm_happy
calm_mad
calm_sleepy
calm_speedy
happy_happy
happy_mad
happy_sleepy
happy_speedy
mad_happy
mad_mad
mad_sleepy
mad_speedy
MadSpeedyMinusSleepy
HappySpeedyMinusSleepy
CalmSpeedyMinusSleepy
MadMadMinusHappy
HappyHappyMinusMad
ID
Age
AgeGroup
BiasProp
Acc_Angry
Acc_Happy
Ethnicity
gender_response
calm_happy
calm_mad
calm_sleepy
calm_speedy
happy_happy
happy_mad
happy_sleepy
happy_speedy
mad_happy
mad_mad
mad_sleepy
mad_speedy
MadSpeedyMinusSleepy
HappySpeedyMinusSleepy
CalmSpeedyMinusSleepy
MadMadMinusHappy
HappyHappyMinusMad
ID
Age
AgeGroup
BiasProp
Acc_Angry
Acc_Happy
Ethnicity
gender_response
calm_happy
calm_mad
calm_sleepy
calm_speedy
happy_happy
happy_mad
happy_sleepy
happy_speedy
mad_happy
mad_mad
mad_sleepy
mad_speedy
MadSpeedyMinusSleepy
HappySpeedyMinusSleepy
CalmSpeedyMinusSleepy
MadMadMinusHappy
HappyHappyMinusMad
ID
Age
AgeGroup
BiasProp
Acc_Angry
Acc_Happy
Ethnicity
gender_response
calm_happy
calm_mad
calm_sleepy
calm_speedy
happy_happy
happy_mad
happy_sleepy
happy_speedy
mad_happy
mad_mad
mad_sleepy
mad_speedy
MadSpeedyMinusSleepy
HappySpeedyMinusSleepy
CalmSpeedyMinusSleepy
MadMadMinusHappy
HappyHappyMinusMad
ID
Age
AgeGroup
BiasProp
Acc_Angry
Acc_Happy
Ethnicity
gender_response
calm_happy
calm_mad
calm_sleepy
calm_speedy
happy_happy
happy_mad
happy_sleepy
happy_speedy
mad_happy
mad_mad
mad_sleepy
mad_speedy
MadSpeedyMinusSleepy
HappySpeedyMinusSleepy
CalmSpeedyMinusSleepy
MadMadMinusHappy
HappyHappyMinusMad
ID
Age
AgeGroup
BiasProp
Acc_Angry
Acc_Happy
Ethnicity
gender_response
calm_happy
calm_mad
calm_sleepy
calm_speedy
happy_happy
happy_mad
happy_sleepy
happy_speedy
mad_happy
mad_mad
mad_sleepy
mad_speedy
MadSpeedyMinusSleepy
HappySpeedyMinusSleepy
CalmSpeedyMinusSleepy
MadMadMinusHappy
HappyHappyMinusMad
ID
Age
AgeGroup
BiasProp
Acc_Angry
Acc_Happy
Ethnicity
gender_response
calm_happy
calm_mad
calm_sleepy
calm_speedy
happy_happy
happy_mad
happy_sleepy
happy_speedy
mad_happy
mad_mad
mad_sleepy
mad_speedy
MadSpeedyMinusSleepy
HappySpeedyMinusSleepy
CalmSpeedyMinusSleepy
MadMadMinusHappy
HappyHappyMinusMad
ID
Age
AgeGroup
BiasProp
Acc_Angry
Acc_Happy
Ethnicity
gender_response
calm_happy
calm_mad
calm_sleepy
calm_speedy
happy_happy
happy_mad
happy_sleepy
happy_speedy
mad_happy
mad_mad
mad_sleepy
mad_speedy
MadSpeedyMinusSleepy
HappySpeedyMinusSleepy
CalmSpeedyMinusSleepy
MadMadMinusHappy
HappyHappyMinusMad
ID
Age
AgeGroup
BiasProp
Acc_Angry
Acc_Happy
Ethnicity
gender_response
calm_happy
calm_mad
calm_sleepy
calm_speedy
happy_happy
happy_mad
happy_sleepy
happy_speedy
mad_happy
mad_mad
mad_sleepy
mad_speedy
MadSpeedyMinusSleepy
HappySpeedyMinusSleepy
CalmSpeedyMinusSleepy
MadMadMinusHappy
HappyHappyMinusMad
ID
Age
AgeGroup
BiasProp
Acc_Angry
Acc_Happy
Ethnicity
gender_response
calm_happy
calm_mad
calm_sleepy
calm_speedy
happy_happy
happy_mad
happy_sleepy
happy_speedy
mad_happy
mad_mad
mad_sleepy
mad_speedy
MadSpeedyMinusSleepy
HappySpeedyMinusSleepy
CalmSpeedyMinusSleepy
MadMadMinusHappy
HappyHappyMinusMad
ID
Age
AgeGroup
BiasProp
Acc_Angry
Acc_Happy
Ethnicity
gender_response
calm_happy
calm_mad
calm_sleepy
calm_speedy
happy_happy
happy_mad
happy_sleepy
happy_speedy
mad_happy
mad_mad
mad_sleepy
mad_speedy
MadSpeedyMinusSleepy
HappySpeedyMinusSleepy
CalmSpeedyMinusSleepy
MadMadMinusHappy
HappyHappyMinusMad
ID
Age
AgeGroup
BiasProp
Acc_Angry
Acc_Happy
Ethnicity
gender_response
calm_happy
calm_mad
calm_sleepy
calm_speedy
happy_happy
happy_mad
happy_sleepy
happy_speedy
mad_happy
mad_mad
mad_sleepy
mad_speedy
MadSpeedyMinusSleepy
HappySpeedyMinusSleepy
CalmSpeedyMinusSleepy
MadMadMinusHappy
HappyHappyMinusMad
ID
Age
AgeGroup
BiasProp
Acc_Angry
Acc_Happy
Ethnicity
gender_response
calm_happy
calm_mad
calm_sleepy
calm_speedy
happy_happy
happy_mad
happy_sleepy
happy_speedy
mad_happy
mad_mad
mad_sleepy
mad_speedy
MadSpeedyMinusSleepy
HappySpeedyMinusSleepy
CalmSpeedyMinusSleepy
MadMadMinusHappy
HappyHappyMinusMad
ID
Age
AgeGroup
BiasProp
Acc_Angry
Acc_Happy
Ethnicity
gender_response
calm_happy
calm_mad
calm_sleepy
calm_speedy
happy_happy
happy_mad
happy_sleepy
happy_speedy
mad_happy
mad_mad
mad_sleepy
mad_speedy
MadSpeedyMinusSleepy
HappySpeedyMinusSleepy
CalmSpeedyMinusSleepy
MadMadMinusHappy
HappyHappyMinusMad

## Sheet: Study2 data
AgeGroup	BiasProp	Acc_Angry	Acc_Happy	calm_happy	calm_mad	calm_sleepy	calm_speedy	happy_happy	happy_mad	happy_sleepy	happy_speedy	mad_happy	mad_mad	mad_sleepy	mad_speedy	MadSpeedyMinusSleepy	HappySpeedyMinusSleepy	CalmSpeedyMinusSleepy	MadMadMinusHappy	HappyHappyMinusMad
1	0.511111	1	1	5	5	5	5	5	5	5	5	5	5	4.75	5	0.25	0	0	0	0
1	0.488889	1	1	1.66667	3	2.33333	1.66667	5	1	1	5	1	4.33333	3.5	1.5	-2	4	-0.666667	3.33333	4
1	0.622222	1	1	2.33333	2.33333	3.5	3.66667	2.33333	1	3	2	3	3	4.33333	3.66667	-0.666667	-1	0.166667	0	1.33333
1	0.666667	0.666667	0.666667	1	1	4	1.25	4.33333	1	3	5	1	2.66667	2.33333	1	-1.33333	2	-2.75	1.66667	3.33333
1	0.711111	1	1	3	3	5	1.33333	5	1.66667	1	3.5	2.33333	3.66667	3	5	2	2.5	-3.66667	1.33333	3.33333
1	0.444444	1	1	3	3	3	3	5	1.66667	3	5	3	3.66667	2	2	0	2	0	0.666667	3.33333
1	0.6	1	1	3	1.66667	4	4.33333	5	2.33333	5	4	2.33333	5	4	4.33333	0.333333	-1	0.333333	2.66667	2.66667
1	0.422222	1	1	3	1.66667	3.66667	1.66667	5	1	1	5	1	3	3	4.33333	1.33333	4	-2	2	4
1	0.644444	1	1	2	1	3.5	1.66667	3.66667	1	1.25	3	1	2.33333	3.66667	3.75	0.0833333	1.75	-1.83333	1.33333	2.66667
1	0.4	1	1	2.33333	3	2.33333	3	5	1	1.5	5	1.33333	3	4	3.5	-0.5	3.5	0.666667	1.66667	4
1	0.422222	1	1	2.33333	3	3.5	3	5	1.66667	1	5	1.66667	4.33333	4	4.5	0.5	4	-0.5	2.66667	3.33333
1	0.577778	1	1	2.33333	1	2.33333	1	5	1	3	2.33333	1.66667	3.66667	3	1	-2	-0.666667	-1.33333	2	4
1	0.577778	1	1	3	1.66667	3.66667	3.5	5	1	2.5	1.5	1.66667	3.66667	5	4	-1	-1	-0.166667	2	4
1	0.511111	1	1	3.66667	3	3	2.5	5	1	1	5	2.33333	4.33333	4.5	1	-3.5	4	-0.5	2	4
1	0.533333	1	1	3	3	4.33333	5	5	1	1.5	1	1	4.33333	3	2	-1	-0.5	0.666667	3.33333	4
1	0.466667	0.666667	1	2.5	2.75	2.5	2.25	4.75	4.5	2.25	2.25	1	2.25	3.75	2	-1.75	0	-0.25	1.25	0.25
1	0.511111	1	1	2.5	2	3.75	2.5	5	1	1.75	4.75	1.25	2.75	2	1	-1	3	-1.25	1.5	4
1	0.733333	0.666667	1	3	3	4	1.75	5	1.25	1.75	2	1	4	3.25	1.5	-1.75	0.25	-2.25	3	3.75
1	0.6	1	1	2.5	2.25	4.25	2	5	2	1.25	5	1	3.5	3.5	1.25	-2.25	3.75	-2.25	2.5	3
1	0.533333	1	1	1	1	3.66667	2	5	1	3	5	1	5	5	3	-2	2	-1.66667	4	4
1	0.622222	1	1	1.25	3	3	3	4.5	1	1	4.5	1	4.5	3	4	1	3.5	0	3.5	3.5
1	0.555556	0.666667	1	2.25	1.5	3.5	1	4.25	2.75	3.25	5	1.5	4	3	2.25	-0.75	1.75	-2.5	2.5	1.5
1	0.577778	1	1	3	2	3.75	2.25	5	1.5	1	5	2	4	3.25	1.75	-1.5	4	-1.5	2	3.5
1	0.488889	1	1	2.5	1	5	2	5	1	1	4.75	1	5	2	1	-1	3.75	-3	4	4
1	0.422222	1	1	3	3.5	3.5	4.5	4	1	1	1	1.5	4.5	4.5	4	-0.5	0	1	3	3
1	0.511111	1	1	3.25	3	4	4	5	2	2.75	1.25	1.5	5	5	4.5	-0.5	-1.5	0	3.5	3
2	0.555556	1	1	1.66667	3	2.66667	2.75	4.33333	1	4.25	2.5	1.33333	4.66667	1.33333	3	1.66667	-1.75	0.0833333	3.33333	3.33333
2	0.577778	1	1	2	2	4	2	5	2	4.66667	4.75	1	4.66667	1	1	0	0.0833333	-2	3.66667	3
2	0.6	1	1	1.33333	1.33333	4	1.25	3.33333	1	2.33333	5	1	4.66667	1	4.25	3.25	2.66667	-2.75	3.66667	2.33333
2	0.644444	1	1	1	1.33333	3.5	1	3.33333	1	3.25	1	1	4	2	4.75	2.75	-2.25	-2.5	3	2.33333
2	0.488889	1	1	2.33333	3	2	3.5	4.33333	1	3.25	3.25	1.33333	4	1.66667	3.5	1.83333	0	1.5	2.66667	3.33333
2	0.488889	1	1	1.33333	2.66667	4.33333	1	4	1.33333	3.5	2.66667	1.33333	3.66667	2.33333	1	-1.33333	-0.833333	-3.33333	2.33333	2.66667
2	0.577778	1	1	1	1.66667	4.75	1	4.33333	1	4.5	1.66667	1	4.33333	1.33333	3.25	1.91667	-2.83333	-3.75	3.33333	3.33333
2	0.622222	1	1	2.66667	2.66667	4.75	1	4	2.33333	1.66667	4	2	2	2	3	1	2.33333	-3.75	0	1.66667
2	0.577778	1	1	1.66667	1.33333	3	1	3.66667	1	2.5	3	1.33333	2	1	1	0	0.5	-2	0.666667	2.66667
2	0.733333	1	1	2.33333	2.33333	3.66667	1.5	4.66667	1.66667	5	1	1	4	2.25	3.25	1	-4	-2.16667	3	3
2	0.511111	1	1	2	3.33333	3.5	2.66667	4.33333	1	2	1.33333	1	3.33333	2.33333	1.75	-0.583333	-0.666667	-0.833333	2.33333	3.33333
2	0.511111	1	1	2.33333	2.33333	3.66667	2.5	4.66667	1	3	4.5	1	2.66667	1.66667	1	-0.666667	1.5	-1.16667	1.66667	3.66667
2	0.622222	1	1	1.33333	1	4.33333	1.66667	4.66667	1	2.75	3.5	1.33333	4.66667	1.75	3.33333	1.58333	0.75	-2.66667	3.33333	3.66667
2	0.488889	1	1	1.33333	1.66667	4.5	1	4.66667	1	3.25	3	1	2.66667	3	2	-1	-0.25	-3.5	1.66667	3.66667
2	0.4	1	1	1.66667	2.66667	5	1.5	5	1	4.5	3.33333	1	5	1.75	4	2.25	-1.16667	-3.5	4	4
2	0.511111	1	1	1.66667	2	4.5	2	4.33333	1	4.66667	1.5	1	3.66667	1.5	4.33333	2.83333	-3.16667	-2.5	2.66667	3.33333
2	0.333333	1	1	2.66667	3	3.66667	1	5	1	2.75	3.5	1.33333	4.66667	1.25	4	2.75	0.75	-2.66667	3.33333	4
2	0.488889	1	1	1.66667	1.66667	4	1	5	1	3.33333	3.5	1	5	3.75	4	0.25	0.166667	-3	4	4
2	0.488889	1	1	3	2.33333	1.5	3	5	2.33333	2	2.5	1.33333	4.33333	2	2.75	0.75	0.5	1.5	3	2.66667
2	0.644444	1	1	2	1.33333	2.5	2.33333	3.66667	1	2.5	3.25	1	4.66667	2	2.25	0.25	0.75	-0.166667	3.66667	2.66667
2	0.488889	1	1	1.66667	2	4	1.25	3.66667	1	4	1.5	1	4.33333	1.33333	2.75	1.41667	-2.5	-2.75	3.33333	2.66667
2	0.444444	1	1	2	2	2.5	1.25	5	1	3	4	1.33333	4.66667	2	2	0	1	-1.25	3.33333	4
2	0.711111	1	1	1	1	3.25	1.33333	4.33333	1	2.75	1.5	1	4.66667	1.33333	1.66667	0.333333	-1.25	-1.91667	3.66667	3.33333
2	0.555556	1	1	2.33333	2.66667	4	2	4	1	2.66667	3.5	1	3.66667	2.5	3.5	1	0.833333	-2	2.66667	3
2	0.533333	1	1	2.66667	3	5	1	5	1	1.66667	3.66667	1	5	3	3.75	0.75	2	-4	4	4
2	0.533333	1	1	2.33333	2.66667	4.66667	2.75	4.66667	1	2.33333	3	1.33333	4.66667	2.5	4.75	2.25	0.666667	-1.91667	3.33333	3.66667

## Sheet: Study 1 data
HHowGlad	HHowMad	HHowGladYou	HHowUpset	HHowSpeedy	HHowSleepy	AHowGlad	AHowMad	AHowGladYou	AHowUpset	AHowSpeedy	AHowSleepy	HspeedSleep	AspeedSleep	H_Ugladupset	A_Uupsetglad	HGlad_Minus_Mad	AMad_Minus_Glad	ChildAdult
4.75	1	3.25	1.5	2.875	3.125	2.125	3.625	3.125	1.75	2.75	1.875	-0.25	0.875	1.75	-1.375	3.75	1.5	1
5	1.33333	5	1	5	1	1.55556	4.44444	1.22222	3.66667	3.44444	1	4	2.44444	4	2.44444	3.66667	2.88889	1
4.125	1	4.75	1.75	3.5	3.5	2.125	4.125	1.25	5	4.875	4.75	0	0.125	3	3.75	3.125	2	1
4	1.33333	3	1.6	1.2	1.4	1.55556	3.22222	1.6	1.5	1.8	1.3	-0.2	0.5	1.4	-0.1	2.66667	1.66667	1
4.75	2	3.375	2.5	3.125	1.5	2	5	2.5	4.5	2.375	2.25	1.625	0.125	0.875	2	2.75	3	1
5	1	4.125	1.375	2.5	1.875	1	4.875	1.125	5	3.25	1	0.625	2.25	2.75	3.875	4	3.875	1
5	1	5	1	1	1	1.25	4.75	1	5	1.5	1	0	0.5	4	4	4	3.5	1
4.25	1	3.25	2.5	2.875	2.125	1.5	3.5	2	3	3.375	2	0.75	1.375	0.75	1	3.25	2	1
4.125	1	4.625	1.125	3.875	2	1.5	4.125	1.5	3.875	3.75	2.5	1.875	1.25	3.5	2.375	3.125	2.625	1
4.75	1	2	1	1.875	1	1.5	3.75	1.125	1.375	1.875	1	0.875	0.875	1	0.25	3.75	2.25	1
4.28571	1.57143	3.72727	2.54545	4.27273	3.09091	1	4.375	1.75	4	5	3.75	1.18182	1.25	1.18182	2.25	2.71429	3.375	1
4.875	1	5	1	3.25	3.75	2.125	3.625	1.875	1.125	2.25	3.625	-0.5	-1.375	4	-0.75	3.875	1.5	1
3.875	1	4.25	2.375	3.625	4.75	1.375	4.75	3.125	3.75	3.625	4.125	-1.125	-0.5	1.875	0.625	2.875	3.375	1
4.5	1.125	3.7	#NULL!	2.5	1.2	1.57143	4.71429	1	#NULL!	2.2	1.2	1.3	1	#NULL!	#NULL!	3.375	3.14286	1
4.625	2	4.625	1	5	1.125	1.125	4.75	1	4	5	1	3.875	4	3.625	3	2.625	3.625	1
4.75	1	4.75	1.375	4.75	1	1.25	4.875	2.5	3.125	4	1	3.75	3	3.375	0.625	3.75	3.625	1
3.5	1.125	2	2.125	2.5	2.375	1.125	3.875	1.5	3.75	2.875	2.625	0.125	0.25	-0.125	2.25	2.375	2.75	1
5	1	5	1.875	4.125	1	1.75	4.5	1	2.625	3.875	1.25	3.125	2.625	3.125	1.625	4	2.75	1
4.5	1.625	4.875	1.375	4.75	2.625	2.25	4.25	1.875	3.625	2.75	3	2.125	-0.25	3.5	1.75	2.875	2	1
4.375	1	4.375	1	3.875	2.25	1.875	2.75	1.5	3.75	3.125	3.125	1.625	0	3.375	2.25	3.375	0.875	1
5	1	5	1	5	1	1.25	4.75	1.75	3.75	3	1.5	4	1.5	4	2	4	3.5	1
5.125	1	5	1	1	1	1	5	3.25	1.875	1	1	0	0	4	-1.375	4.125	4	1
5	1.6	5	1	3.83333	1.33333	1.4	4	1.33333	3.44444	3.33333	1.33333	2.5	2	4	2.11111	3.4	2.6	1
4.375	1.375	2.625	2	2.25	1.5	1.42857	3.85714	1.85714	3	2	1.71429	0.75	0.285714	0.625	1.14286	3	2.42857	1
4.5	1	3.875	1	1	1	1.875	3	3	1	1	1	0	0	2.875	-2	3.5	1.125	1
4.625	1.25	4.625	1.125	4.125	2.125	1.125	4.25	1.375	4.625	4.75	2.375	2	2.375	3.5	3.25	3.375	3.125	1
4.57143	1.57143	4.4	1	2.6	1.8	1.75	4.125	1.4	3.5	3	1.9	0.8	1.1	3.4	2.1	3	2.375	1
4.875	1	4.5	1.125	4.5	5	1.5	4.875	1.25	3	4.75	4.5	-0.5	0.25	3.375	1.75	3.875	3.375	1
4.125	1.625	4.11111	1.55556	2.77778	2.33333	1.57143	4	1.16667	2.5	2.16667	1.25	0.444444	0.916667	2.55556	1.33333	2.5	2.42857	2
3.83333	1	4	1	2.57143	1	1.11111	4.66667	1.25	4	2.5	1.125	1.57143	1.375	3	2.75	2.83333	3.55556	2
4	1.5	2.75	1	1.83333	1.83333	1.57143	4.14286	1.33333	3	1	2.66667	0	-1.66667	1.75	1.66667	2.5	2.57143	2
4	1	2.875	1	1.625	1	1.57143	3.71429	1.28571	2.71429	1.71429	2.55556	0.625	-0.84127	1.875	1.42857	3	2.14286	2
5	1.3	4.71429	1	2.71429	1.57143	1	5	1.125	4.875	3	2.125	1.14286	0.875	3.71429	3.75	3.7	4	2
4.375	1.625	4.75	1.25	3.25	2.875	1.28571	4.71429	1.71429	4.42857	2.85714	3	0.375	-0.142857	3.5	2.71429	2.75	3.42857	2
4.33333	1.16667	4.44444	1.11111	1.11111	2.44444	1.11111	4.33333	2.83333	4.6	1.66667	2.33333	-1.33333	-0.666667	3.33333	1.76667	3.16667	3.22222	2
3.66667	1.11111	3.7	1.6	1.8	3.5	2.66667	4	1.8	4.4	4	1.8	-1.7	2.2	2.1	2.6	2.55556	1.33333	2
3.42857	1.14286	2	1.5	1.5	2	1.375	3	1.18182	2.54545	1.45455	1.54545	-0.5	-0.0909091	0.5	1.36364	2.28571	1.625	2
4.14286	1.71429	3.57143	1.42857	2.28571	1.85714	1.75	4.125	3.75	1.375	2.875	1.875	0.428571	1	2.14286	-2.375	2.42857	2.375	2
3.66667	1	2.6	1	1.4	2	1	3.5	1.3	1.8	1.3	2.2	-0.6	-0.9	1.6	0.5	2.66667	2.5	2
3.71429	1	2.33333	1	1.33333	2	2.125	3.625	1	1.88889	1.11111	1.66667	-0.666667	-0.555556	1.33333	0.888889	2.71429	1.5	2
4	1	3	1	1	1	1.55556	4.77778	1	1	1	1	0	0	2	0	3	3.22222	2
4.14286	1	3.28571	1	1	1.14286	1	4.375	1	4.5	2.25	1.25	-0.142857	1	2.28571	3.5	3.14286	3.375	2
3.5	1.25	3.72727	1.45455	1.90909	2.09091	1.42857	4.28571	2.25	3.5	3.25	1.5	-0.181818	1.75	2.27273	1.25	2.25	2.85714	2
4.33333	2.11111	4.6	1.8	2.6	1.8	1.66667	3.83333	1.3	3.3	2.6	1.5	0.8	1.1	2.8	2	2.22222	2.16667	2
3.55556	1.33333	2.33333	2.88889	2.22222	2.55556	1	4.33333	1.83333	2.16667	2.33333	2.5	-0.333333	-0.166667	-0.555556	0.333333	2.22222	3.33333	2
4	1.33333	4.66667	1.33333	2.16667	1.33333	1.16667	4.16667	1	4.66667	3.44444	4.66667	0.833333	-1.22222	3.33333	3.66667	2.66667	3	2
2.85714	1	3.4	1	2	1.4	1	3.5	1.7	2.2	2.6	1.6	0.6	1	2.4	0.5	1.85714	2.5	2
3.5	1	4.75	1	2.75	1	1.33333	4.33333	1	4	2.71429	1	1.75	1.71429	3.75	3	2.5	3	2
3.88889	1.11111	3.25	1.375	2.125	1.25	2.66667	4.83333	1.14286	3	2	1.14286	0.875	0.857143	1.875	1.85714	2.77778	2.16667	2
4.875	1	4.42857	1	1	1	1	4.85714	1	4	1	1	0	0	3.42857	3	3.875	3.85714	2
4.11111	1	3.71429	1	1	1	1	3.83333	1.125	3.625	1	1	0	0	2.71429	2.5	3.11111	2.83333	2
3.625	1.5	3.625	1.875	2.75	2.75	1.875	3.75	1.875	3.5	3.75	2.625	0	1.125	1.75	1.625	2.125	1.875	2
3.83333	1	3.33333	1	2.83333	2.33333	1.11111	4.88889	1.11111	1.44444	2.88889	2.55556	0.5	0.333333	2.33333	0.333333	2.83333	3.77778	2
4	1.42857	4.11111	1.22222	2.88889	1.88889	1.375	3.625	1.66667	3	2.5	1.5	1	1	2.88889	1.33333	2.57143	2.25	2
3.83333	1	4.11111	1	2.55556	1.11111	1	4	1	3.5	3.33333	1	1.44444	2.33333	3.11111	2.5	2.83333	3	2
4.6	1	4.125	1	1.125	1.375	1.4	3.1	2.71429	3	2.57143	1	-0.25	1.57143	3.125	0.285714	3.6	1.7	2

## Sheet: Variable key Study 1
HHowGlad	Happy faces: How happy is the face?
HHowMad	Happy faces: How angry is the face?
HHowGladYou	Happy faces: How glad do you feel when you look at the face?
HHowUpset	Happy faces: How upset do you feel when you look at the face?
HHowSpeedy	Happy faces:How speedy is your heart when you look at the face?
HHowSleepy	Happy faces:How sleepy or bored do you feel when you look at the face?
AHowGlad	Angry faces: How happy is the face?
AHowMad	Angry faces: How angry is the face?
AHowGladYou	Angry faces: How glad do you feel when you look at the face?
AHowUpset	Angry faces: How upset do you feel when you look at the face?
AHowSpeedy	Angry faces:How speedy is your heart when you look at the face?
AHowSleepy	Angry faces:How sleepy or bored do you feel when you look at the face?
HspeedSleep	Happy Faces corrected arousal: Speedy - Sleepy
AspeedSleep	Angry Faces corrected arousal: Speedy - Sleepy
H_Ugladupset	Happy Faces: How glad do you feel - how upset do you feel?
A_Uupsetglad	Angry Faces: How glad do you feel - how upset do you feel?
HGlad_Minus_Mad	Happy faces congruent-incongruent (how glad - how mad)
AMad_Minus_Glad	Angry faces congruent-incongruent (how glad - how mad)
ChildAdult	Grouping variable: Child -= 1, Adult = 2
